# Supplementary material for: RCFGL: Rapid Condition adaptive Fused Graphical Lasso and application to modeling brain region co-expression networks
Source: PLoS Comput Biol. 2023 Jan 6;19(1):e1010758. doi: 10.1371/journal.pcbi.1010758 (PMC9821764; doi:10.1371/journal.pcbi.1010758)
Supplement: S1 File — We provide the list of 1106 genes used in the enrichment analysis. (CSV) [file pcbi.1010758.s004.csv]

	x
1	LOC100910207
2	Pdzk1
3	LOC108348048
4	Ermap
5	LOC108349010
6	Pln
7	Cfb
8	Ager
9	RT1-Ba
10	RT1-DOb
11	Psmb8
12	Cdkn1a
13	Pim1
14	Egr2
15	Tmem119
16	Cmklr1
17	RT1-CE5
18	AABR07044364.1
19	Fabp7
20	Ly6g6d
21	Ncr3
22	LOC100910196
23	Zbed5
24	Rasl11a
25	Col6a1
26	Spatc1l
27	Wdr66
28	Oas1a
29	Eln
30	Cxadr
31	Adamts1
32	Abi3bp
33	LOC100911374
34	Sdf2l1
35	Cldn1
36	Mx1
37	Fam3b
38	Mx2
39	Tagln3
40	Shroom3
41	LOC103689943
42	Mfap4
43	Prg4
44	Mapk7
45	B9d1
46	Polq
47	Ptgs2
48	Sox9
49	Rlim
50	AC127084.1
51	Nr1i2
52	Alb
53	Slc25a47
54	AABR07037009.1
55	Mip
56	Fmod
57	Lgals3bp
58	Btg2
59	LOC103693323
60	Col3a1
61	Fmo2
62	Ephx1
63	Kmo
64	Ush2a
65	Atf3
66	Mael
67	Gpr65
68	LOC317456
69	Dio2
70	Col1a1
71	Dusp1
72	Pld5
73	LOC100361025
74	AABR07063901.1
75	Grpr
76	Dnah9
77	Nts
78	Osr1
79	Nhp2
80	LOC498222
81	Pkhd1l1
82	Tac4
83	Trappc2b
84	Rps27a
85	Cep131
86	Ston2
87	Nek2
88	Itgbl1
89	Dcn
90	Lum
91	Thbd
92	Pp2d1
93	Cdcp1
94	Tmem158
95	Acvr1c
96	Pole3
97	Myh9
98	Zfp871
99	Irf6
100	Tmco5a
101	Plekhh2
102	Slc24a5
103	Srl
104	Creb3l1
105	Lrrc10
106	Itgb4
107	Mgp
108	St14
109	Nr4a3
110	Slc6a20
111	Klf10
112	Mettl2
113	Itgb8
114	Hpgds
115	LOC108348082
116	Sema3e
117	Scn9a
118	AABR07049085.1
119	Slc3a1
120	Abcg2
121	L3mbtl1
122	Eva1a
123	Ccl2
124	LOC103692716
125	Nfkbia
126	Pla2g4b
127	Serping1
128	Rsad2
129	Gabrr1
130	Nr4a1
131	Acer2
132	Col27a1
133	Hm13
134	Apold1
135	Theg
136	Abra
137	Fos
138	Pax4
139	Krt7
140	Galnt12
141	Jhy
142	Nppa
143	Mylk2
144	Stra6
145	Tnfrsf11b
146	Myo5c
147	Pcgf1
148	Gimap4
149	Prg2
150	Sec23b
151	Fut9
152	Actc1
153	LOC100360940
154	Ttll9
155	Steap4
156	Invs
157	Emp1
158	Tspan18
159	Gjb2
160	Ino80b
161	Slco2a1
162	Sulf1
163	LOC500007
164	Klf12
165	Cidec
166	Asb4
167	Aplnr
168	Igsf9b
169	Ifi27
170	Dnase1l3
171	Abl1
172	RGD1310507
173	Ewsr1
174	Mob3b
175	Scp2d1
176	Casp6
177	Ttc39a
178	Kcnh5
179	Krt2
180	Pdk4
181	LOC103689945
182	LOC100912228
183	Msantd2
184	Calcr
185	Pkp1
186	Ca3
187	Magix
188	Vom2r44
189	Il6
190	Agbl3
191	LOC103690024
192	Ccdc180
193	Misp
194	LOC299282
195	Thbs2
196	Lgals3
197	Mast4
198	Ankrd54
199	Col8a2
200	Gpr27
201	Nfe2l3
202	Crb1
203	Ccl5
204	Mmp14
205	Faahl
206	LOC100912604
207	Hmgb3
208	Lrp2bp
209	Slc13a4
210	Bhmt
211	Inmt
212	Sgms2
213	NEWGENE_621351
214	AABR07031193.1
215	Adgrg6
216	Bag5
217	S100a6
218	Aqp1
219	Nfil3
220	Degs2
221	Sgk1
222	AABR07026997.1
223	Krt12
224	Slc18a1
225	AABR07008940.1
226	Fam111a
227	AABR07026271.1
228	Slc16a8
229	Glyat
230	Lgsn
231	Tgfbi
232	Mybpc3
233	Adh6
234	Chrnb3
235	Kcnv2
236	Pdlim3
237	Col19a1
238	Gsto2
239	Spint1
240	Dnajc5b
241	Slc6a13
242	Maff
243	Ccdc146
244	Mov10
245	Tgm2
246	AABR07067882.1
247	Serinc2
248	Epha8
249	Gadd45g
250	Dusp13
251	Hmgb2
252	Map3k1
253	Tinagl1
254	Pdcd5
255	Calr3
256	Tnfsf10
257	Dhfr
258	Treml2
259	Atp6v1b1
260	Chrna5
261	Kcns1
262	Aebp1
263	LOC100174910
264	Tnfrsf14
265	Hcrtr1
266	Hes5
267	Lcn2
268	Dll4
269	Retsat
270	Col24a1
271	Igf1r
272	Klf2
273	Erbb4
274	Fn1
275	Inhba
276	Anln
277	Ccn1
278	Cep95
279	Edn1
280	Lox
281	Ccnj
282	Sgcg
283	Lig4
284	Morn1
285	Pign
286	Synpo2
287	Hp
288	Pex11a
289	Ccn2
290	Cyp26b1
291	Ifitm3
292	LOC100911548
293	Tnnc2
294	Gem
295	Clic3
296	LOC108348083
297	Trim45
298	Prss12
299	Aox1
300	Col4a3
301	Foxh1
302	Aspnl1
303	Mfsd14a
304	Ticrr
305	LOC100909441
306	Atp6v1e2
307	Efhd1
308	Egr4
309	Gucy2g
310	LOC103690120
311	Tprkb
312	LOC103690139
313	Lims2
314	Mgmt
315	Kcnj13
316	Mpzl2
317	Fcrl2
318	Vnn1
319	Rpl12
320	Sox18
321	Ttr
322	Pdzd9
323	Klf4
324	Rbm12b
325	Serpinb6b
326	LOC687679
327	Snorc
328	Galr1
329	Angptl2
330	Ssc5d
331	Igfbp2
332	Pxmp4
333	LOC108348136
334	Yme1l1
335	Hif3a
336	Zfp366
337	Ephx2
338	Itih4
339	Wnt6
340	AABR07001512.1
341	Irf7
342	Bloc1s3
343	Anxa1
344	Kmt5c
345	Mmp9
346	Cnga4
347	Tagln
348	Slc2a5
349	AABR07012795.1
350	Nkx6-2
351	Sfrp1
352	Uros
353	Nqo2
354	LOC688778
355	Adam8
356	Ube2i
357	Ucma
358	F2rl1
359	Fmo5
360	LOC108348081
361	Slc22a6
362	Cym
363	Mrc1
364	LOC103693015
365	Tubb6
366	NEWGENE_2134
367	Stab1
368	Apoa5
369	Slc25a22
370	LOC100911225
371	LOC100911186
372	Exosc6
373	Olr59
374	Pidd1
375	Cd74
376	Klhdc7a
377	Hapln2
378	Tagap
379	Ifit1
380	Ch25h
381	Cracr2b
382	Nupr1
383	AABR07002093.1
384	Gnat2
385	Cplx3
386	Sult1a1
387	Chid1
388	Egr1
389	MGC108823
390	LOC100911109
391	Ptpn22
392	Itgam
393	Des
394	Romo1
395	Tcte1
396	Scand1
397	Npas4
398	LOC108348052
399	LOC100360573
400	LOC108348044
401	Cdh1
402	Plekhn1
403	LOC103693430
404	Best1
405	Igf2
406	Tjp3
407	Fosl1
408	Ryr1
409	Col7a1
410
411	Ppp1r14a
412	Cyb561a3
413	LOC103690163
414	Tbcb
415	LOC108348122
416	LOC108348128
417	Hcst
418	Tuft1
419	Avp
420	Slfn13
421	Arhgef39
422	Tuba1c
423	Siglec5
424	Mis18a
425	AABR07028349.1
426	Zmynd10
427	Iqub
428	Fam227a
429	Isg15
430	Tnfrsf25
431	Cped1
432	Cxcl9
433	Cxcl10
434	Cxcl11
435	Ccdc142
436	Gpr62
437	LOC100911356
438	LOC100362965
439	Slc38a6
440	LOC100911776
441	Ifit3
442	Serhl2
443	Col11a1
444	Adamts9
445	Hfm1
446	Lin9
447	Depp1
448	Creb3l4
449	Hspb1
450	Sned1
451	Ano2
452	Dmgdh
453	LOC100910021
454	Cfap74
455	Lepr
456	Dusp6
457	Egfem1
458	Cd22
459	Cyp2c6v1
460	Syce1
461	Gldn
462	Prr18
463	Tmem54
464	LOC100910636
465	AABR07056633.1
466	Alkbh8
467	Greb1
468	Dock5
469	Tp73
470	LOC499219
471	Ier5l
472	Smco1
473	AABR07058366.1
474	Nxph4
475	Ikbke
476	Pla2g3
477	LOC100359574
478	Alkbh6
479	LOC691254
480	Cdca2
481	Slc2a10
482	Tmem252
483	Slc38a8
484	Rgs22
485	Plagl1
486	Slc39a12
487	Shisa3
488	Ptma
489	Wdr86
490	Myh6
491	Spag6l
492	LOC690142
493	Txk
494	Prss53
495	Igfn1
496	Prmt1
497	Clec5a
498	LOC100911585
499	Wdr93
500	Rhbdl2
501	Cercam
502	MGC94199
503	LOC100360449
504	Ak6
505	Lyve1
506	LOC100911361
507	LOC690284
508	Ndst2
509	Mogat2
510	LOC100910708
511	Rtel1
512	Ndufv3
513	Neurl1b
514	Plekhf1
515	Cnn1
516	Nit2
517	RGD1311343
518	Crip1
519	Cytl1
520	RGD1560795
521	Sh3bgr
522	Lca5l
523	Rfxapl1
524	Otop1
525	AABR07052523.1
526	Pnpla1
527	Slc28a2
528	Abcc6
529	Oasl2
530	Olr1193
531	Tmem182
532	LOC102555453
533	LOC103690070
534	Mt-nd6
535	AABR07035357.1
536	Cyp2d5
537	AABR07024637.1
538	Cyp2d3
539	Uba7
540	AABR07072266.1
541	AABR07053166.1
542	LOC100363268
543	LOC500845
544	Rpl38
545	RT1-N2
546	Actg2
547	AABR07052519.1
548	Slc26a10
549	Cxadrl1
550	AABR07064000.1
551	Clic1
552	NEWGENE_1308171
553	Gucy1a2
554	Hba-a1
555	Cilp
556	Zbtb16
557	LOC100359600
558	Faim
559	Rps10l1
560	AABR07042903.1
561	Lrrc10b
562	AABR07040095.1
563	LOC100362684
564	Zfp958
565	LOC100364457
566	LOC100362110
567	LOC317588
568	LOC100362149
569	RT1-A2
570	C4b
571	Dpp4
572	AABR07006688.1
573	LOC498826
574	LOC306079
575	Rock1
576	AABR07055776.1
577	AABR07071482.1
578	Ptgdrl
579	RT1-CE3
580	Rpl35a
581	LOC108351703
582	Prim1
583	LOC691427
584	RGD1562378
585	AABR07067814.1
586	Rpl39l
587	LOC108349682
588	AABR07058658.1
589	LOC103690996
590	AC108595.1
591	Rsl1d1
592	Spag8
593	Scd4
594	AABR07048992.1
595	RT1-T24-1
596	Foxo6
597	RT1-Bb
598	Rpl10l
599	LOC103694404
600	RT1-Da
601	Cdpf1
602	LOC100363502
603	Pdzd7
604	AABR07045454.1
605	Myom3
606	AC099453.1
607	H2aj
608	LOC103690015
609	Rps18l1
610	AABR07072400.2
611	RT1-Db1
612	Oas1f
613	Fam107a
614	Prss30
615	Hmgb2l1
616	Itih1
617	Amy1a
618	LOC682793
619	Rnf207
620	Tnnt2
621	Sp110
622	Mlh1
623	AABR07007121.1
624	AABR07045058.1
625	Grin2a
626	Ifnlr1
627	Ube2d4
628	AC130162.1
629	AABR07011951.1
630	LOC100909485
631	LOC108349189
632	Gemin7l1
633	Fmo1
634	Set
635	Ces2c
636	Ifit2
637	RGD1560242
638	Cd7
639	Actg1
640	Cd300e
641	Snhg11
642	Usp18
643	Ccdc77
644	AABR07003056.1
645	AABR07071891.1
646	RGD1566159
647	Armcx1
648	Oas1i
649	Sccpdh
650	Ccdc62
651	AABR07061254.1
652	AC128960.1
653	Mt1
654	RGD1560394
655	LOC500148
656	Btn2a2
657	Grxcr1
658	AABR07048397.1
659	RGD1309362
660	RT1-A1
661	Frem3
662	Yjefn3
663	LOC108348074
664	Cfap157
665	Pcdhgb6
666	Pcdhga1
667	Ccdc152
668	LOC360919
669	LOC103690116
670	AABR07033987.1
671	RT1-CE4
672	AC094217.1
673	Dsc2
674	AABR07016976.1
675	Crnkl1
676	RT1-M6-2
677	Cdkl4
678	RGD1562402
679	Cyp1b1
680	Sult1c2a
681	Tmem215
682	AC130970.1
683	AABR07033979.1
684	Accsl
685	AABR07010907.1
686	Sh2d4b
687	LOC685081
688	Lcor
689	Ciart
690	RGD1560775
691	Apol3
692	Junb
693	RT1-T24-4
694	Mycbpap
695	LOC363337
696	Rd3l
697	Tipin
698	Mt2A
699	LOC103693563
700	Fam43b
701	AC096317.1
702	Rtbdn
703	Zfp771
704	Spp1
705	Dusp11
706	Entpd7
707	LOC100909830
708	AABR07018132.1
709	Ms4a4a
710	LOC100912498
711	LOC108348108
712	LOC102546678
713	LOC100911402
714	LOC100910978
715	NEWGENE_1559832
716	Ebna1bp2
717	Fam50a
718	Rabif
719	LOC103690002
720	Thbs1
721	AABR07042611.1
722	Kdm4d
723	Mepce
724	RT1-T24-3
725	LOC108348157
726	N4bp3
727	Hba-a3
728	Tlr8
729	LOC100362783
730	Wdr77
731	LOC100909913
732	AABR07027088.1
733	Cd151
734	Uchl3
735	AABR07024439.1
736	Zbtb33
737	RGD1561143
738	LOC103690007
739	AC130940.1
740	AABR07015881.1
741	B3gnt5
742	LOC103689931
743	LOC100910833
744	LOC100910875
745	Gatd1
746	Fau
747	Ankrd66
748	Fcgr2b
749	LOC100911572
750	Rhox5
751	LOC302192
752	Tmem14a
753	LOC100911734
754	AABR07015066.1
755	AABR07068455.1
756	Fosb
757	Fam181a
758	LOC100911562
759	Col23a1
760	Rpusd2
761	C3
762	LOC102555392
763	AABR07028887.1
764	Zfp260
765	LOC108348085
766	Nol8
767	Tmco3
768	Rbm12
769	Prrg3
770	Plin4
771	Oas1g
772	Hbb-bs
773	Hells
774	Spsb2
775	Cct8l1
776	Fgd1
777	LOC100911727
778	AABR07043115.1
779	Hba-a2
780	LOC100360647
781	Zfp82
782	Lnpep
783	Bdnf
784	Map3k7
785	LOC100911615
786	Rpl35al1
787	LOC103690050
788	LOC103690160
789	C4a
790	LOC108348098
791	LOC100911660
792	LOC103690108
793	LOC103689927
794	AABR07000398.1
795	RGD1309808
796	Ogn
797	LOC108348055
798	NEWGENE_1586233
799	AABR07043523.1
800	Cbr1
801	LOC108348072
802	LOC689986
803	AABR07064622.1
804	Miip
805	LOC108348106
806	Mrpl36
807	Tcim
808	LOC501317
809	LOC102556337
810	LOC103689951
811	Spag4
812	LOC100912566
813	Ccdc89
814	RGD1564801
815	LOC108348276
816	LOC100911725
817	Epop
818	Rps19l2
819	LOC300308
820	LOC100910446
821	Knop1
822	LOC100910979
823	Lrrc57
824	Apeg3
825	LOC103690164
826	Dnah5
827	LOC100911625
828	Crabp2
829	Rpl8
830	LOC100911238
831	AABR07008293.3
832	LOC108348142
833	LOC103689983
834	Nudt11
835	Ncbp2
836	AC115371.1
837	Pip5kl1
838	LOC690468
839	AABR07065531.3
840	Nek5
841	RGD1563400
842	AABR07004232.1
843	Islr
844	AABR07067082.1
845	LOC100364500
846	LOC691320
847	LOC100912282
848	AABR07037356.1
849	LOC108348173
850	LOC100911313
851	Rps6
852	LOC690468
853	LOC100911256
854	Map2k3
855	Hmgn5
856	Myh9l1
857	LOC102552659
858	LOC100911837
859	Syne4
860	Sfxn2
861	MGC109340
862	Lsm6
863	LOC103689941
864	LOC108348047
865	AABR07063459.1
866	LOC102552166
867	AABR07009221.1
868	Lenep
869	Rpl35al1
870	LOC102554207
871	Wbp11l1
872	Smim5
873	AABR07018556.1
874	Inafm1
875	LOC108348130
876	Wdr62
877	AABR07034273.1
878	Med22
879	LOC684871
880	LOC100910882
881	LOC103690064
882	AABR07060872.1
883	Pigg
884	LOC102556347
885	Rbm12
886	LOC103690044
887	LOC100910275
888	AABR07044570.1
889	Slc40a1
890	LOC501297
891	AABR07009787.1
892	Slc25a51
893	AABR07013425.1
894	Efcab1
895	LOC100911319
896	LOC108348293
897	LOC100909732
898	LOC100911692
899	Thpol1
900	RT1-CE1
901	RT1-CE10
902	Cchcr1
903	Mtf1
904	LOC100912399
905	LOC108348067
906	Cct8l1
907	LOC100910143
908	Ms4a6e
909	AABR07006774.1
910	RGD1561777
911	Aspn
912	AABR07041109.1
913	Gas1
914	LOC100911807
915	Zfp7
916	LOC100910838
917	RragB
918	LOC108348189
919	AABR07070043.1
920	Hspa1b
921	LOC100911515
922	Col25a1
923	LOC108348050
924	LOC108348101
925	Cpne1
926	Cebpd
927	LOC100910581
928	LOC691320
929	Cttn
930	AABR07044397.1
931	Sap25
932	AC134204.1
933	Brms1l
934	Cfb
935	LOC100911516
936	LOC100911516
937	Dnhd1
938	Aoc3
939	Hmg1l1
940	AABR07002870.2
941	AABR07001910.1
942	AABR07042609.1
943	Zcchc9
944	RGD1564887
945	Sdr42e1
946	Rnase4
947	LOC100912564
948	Neu4
949	LOC500827
950	AABR07002885.1
951	AABR07008439.1
952	AABR07014974.1
953	Fosl2
954	Kdm7a
955	AABR07037395.2
956	LOC103689977
957	Cd248
958	AABR07042361.1
959	NEWGENE_621351
960	AC130391.3
961	Ccnt1
962	AC117889.1
963	Zfp82
964	Soga1
965	Lilrb3a
966	Chi3l1
967	NEWGENE_1306267
968	AC117925.2
969	Cfap58
970	AABR07043453.1
971	Rps15al4
972	AABR07036007.1
973	AABR07008681.1
974	LOC103692171
975	Il18rap
976	LOC679711
977	Senp1
978	LOC103690128
979	Abhd10
980	AABR07055826.1
981	Fam124b
982	Zmiz2
983	AABR07053179.1
984	AABR07066792.1
985	AC132740.1
986	AABR07015081.2
987	Lilrb2
988	AABR07015559.1
989	Aldh1a2
990	Ppial4d
991	Tsen34
992	AC094212.1
993	LOC108348118
994	LOC103689986
995	LOC679087
996	AABR07025316.1
997	RGD1564664
998	LOC102548695
999	AABR07064980.1
1000	Epb41l1
1001	Xlr4a
1002	Trnp1
1003	AABR07015078.1
1004	Rfxap
1005	AC111632.2
1006	LOC103691005
1007	AABR07002893.1
1008	AC111885.1
1009	Lrp2
1010	Zbtb20
1011	AABR07027799.1
1012	AABR07015055.1
1013	AC229945.1
1014	AC136588.3
1015	Col4a6
1016	Hsf5
1017	AABR07037536.1
1018	Nat8b
1019	Cfap65
1020	LOC103693189
1021	AC124874.1
1022	Slfn4
1023	Ddx3
1024	Slc19a3
1025	Cebpb
1026	Slc47a1
1027	AABR07039694.1
1028	Nos2
1029	LOC103689968
1030	LOC100912068
1031	Sbk1
1032	NEWGENE_1304700
1033	AC102976.1
1034	LOC100909439
1035	Rsph1
1036	Myh11
1037	NEWGENE_1562258
1038	AABR07011700.1
1039	Acta2
1040	AABR07000733.1
1041	Hbb
1042	AABR07063893.1
1043	AABR07043200.1
1044	Zfp36
1045	Pirb
1046	LOC100910130
1047	LOC100912564
1048	AABR07043279.1
1049	Arhgap4
1050	Tnc
1051	LOC103692170
1052	Nat8f1
1053	Mroh7
1054	Coa8
1055	Rnf212
1056	AC106292.2
1057	AABR07061378.1
1058	Slamf1
1059	AABR07020537.1
1060	LOC691254
1061	Abca9
1062	LOC100909548
1063	LOC103690028
1064	AABR07015078.2
1065	AABR07015080.2
1066	AC113785.2
1067	AABR07033318.1
1068	AABR07043564.1
1069	AABR07044383.1
1070	Dnah12
1071	Bst2
1072	AC120712.3
1073	Bcl6b
1074	Eif2s3y
1075	Prr29
1076	Klrd1
1077	AABR07073045.1
1078	Kif15
1079	Ptges3l1
1080	Kdm5d
1081	AABR07015057.1
1082	Tlk1
1083	LOC100911672
1084	AABR07027267.1
1085	Catsperg
1086	AABR07043407.1
1087	AABR07029809.1
1088	Clca1
1089	LOC102552640
1090	AC123293.2
1091	AABR07063424.1
1092	AABR07043711.2
1093	AABR07029467.2
1094	AABR07059632.3
1095	Dio1
1096	LOC100134871
1097	Ulbp1
1098	AABR07011733.1
1099	LOC100360491
1100	AABR07068214.1
1101	LOC102552182
1102	AABR07070810.1
1103	Wbp1
1104	Cers1
1105	AC141220.4
1106	AABR07051501.1
