# Supplementary material for: RCFGL: Rapid Condition adaptive Fused Graphical Lasso and application to modeling brain region co-expression networks
Source: PLoS Comput Biol. 2023 Jan 6;19(1):e1010758. doi: 10.1371/journal.pcbi.1010758 (PMC9821764; doi:10.1371/journal.pcbi.1010758)
Supplement: S2 File — We provide the list of the genes whose degree were lower in the networks of IL and PL than the network of LHB. (CSV) [file pcbi.1010758.s005.csv]

	x
1	Egr2
2	Rasl11a
3	Fos
4	Tgfbi
5	Egr4
6	Npas4
7	Actg1
8	LOC100912498
9	LOC108348108
10	Fosb
11	LOC102548695
