# Supplementary material for: RCFGL: Rapid Condition adaptive Fused Graphical Lasso and application to modeling brain region co-expression networks
Source: PLoS Comput Biol. 2023 Jan 6;19(1):e1010758. doi: 10.1371/journal.pcbi.1010758 (PMC9821764; doi:10.1371/journal.pcbi.1010758)
Supplement: S3 File — We provide the list of the genes whose degree were higher in the networks of IL and PL than the network of LHB. (CSV) [file pcbi.1010758.s006.csv]

	x
1	Cfb
2	RT1-Ba
3	Cldn1
4	LOC103689943
5	Rps27a
6	LOC103692716
7	Sulf1
8	Mast4
9	Col8a2
10	Slc13a4
11	S100a6
12	Aqp1
13	Sgk1
14	Fam111a
15	LOC108348083
16	Kcnj13
17	Ttr
18	Cd74
19	LOC100911356
20	LOC100362965
21	Myh6
22	LOC100360449
23	Rfxapl1
24	AABR07052523.1
25	LOC100363268
26	AABR07042903.1
27	LOC100364457
28	LOC306079
29	LOC103690996
30	RT1-Bb
31	RT1-Db1
32	Ccdc77
33	AABR07071891.1
34	Sccpdh
35	RT1-T24-3
36	C3
37	AABR07028887.1
38	Rbm12
39	Myh9l1
40	MGC109340
41	Wbp11l1
42	LOC100910882
43	Rbm12
44	LOC100910143
45	RragB
46	Hspa1b
47	Cpne1
48	Cfb
49	LOC100911516
50	LOC100911516
51	AABR07053179.1
52	AC111632.2
53	Sbk1
54	LOC100910130
55	AABR07061378.1
56	AABR07073045.1
57	LOC100911672
58	LOC100134871
